# Supplementary material for: New Omics—Derived Perspectives on Retinal Dystrophies: Could Ion Channels-Encoding or Related Genes Act as Modifier of Pathological Phenotype?
Source: Int J Mol Sci. 2020 Dec 23;22(1):70. doi: 10.3390/ijms22010070 (PMC7793472; doi:10.3390/ijms22010070)
Supplement: Supplementary file 1 [file ijms-22-00070-s001.zip › Table S2.xlsx]

## Sheet: Supplementary_Table_2
GOID	GOTerm	Ontology Source	Term PValue	Term PValue Corrected with Bonferroni	Group PValue	Group PValue Corrected with Bonferroni	GOLevels	GOGroups	% Associated Genes	Nr. Genes	Associated Genes Found
GO:0043195	terminal bouton	GO_CellularComponent-EBI-UniProt-GOA-ACAP-ARAP_02.10.2020_00h00	6.83815e-05	0.00246173	6.83815e-05	0.00088896	[3, 4, 5, 6, 7, 8]	Group00	3.125	2	[CNGB1, LRRK2]
GO:0051966	regulation of synaptic transmission, glutamatergic	GO_BiologicalProcess-EBI-UniProt-GOA-ACAP-ARAP_02.10.2020_00h00	9.6546e-05	0.00347566	9.6546e-05	0.0012551	[5, 6, 7, 8, 9]	Group01	2.63158	2	[CACNG8, LRRK2]
GO:0005902	microvillus	GO_CellularComponent-EBI-UniProt-GOA-ACAP-ARAP_02.10.2020_00h00	0.000157371	0.00566535	0.000157371	0.00204582	[5]	Group02	2.06186	2	[LRRK2, SLC26A2]
ds:H00232	Hereditary stomatocytosis	KEGG-HUMAN-DISEASE_02.10.2020	5.11965e-07	1.84307e-05	5.11965e-07	6.65555e-06	[-1]	Group03	33.3333	2	[KCNN4, PIEZO1]
ds:H01978	Dehydrated hereditary stomatocytosis; Hereditary xerocytosis	KEGG-HUMAN-DISEASE_02.10.2020	3.41456e-08	1.22924e-06	5.11965e-07	6.65555e-06	[-1]	Group03	100	2	[KCNN4, PIEZO1]
WP:4942	15q13.3 copy number variation syndrome	WikiPathways_02.10.2020	7.87075e-06	0.000283347	8.90542e-05	0.0011577	[-1]	Group04	9.09091	2	[CHRNA7, TRPM1]
ds:H01877	Chromosome 15q13.3 microdeletion syndrome	KEGG-HUMAN-DISEASE_02.10.2020	2.0483e-07	7.37388e-06	8.90542e-05	0.0011577	[-1]	Group04	50	2	[CHRNA7, TRPM1]
LOCATION:436	15q13.3	Chromosomal-Location_17.02.2020	6.20925e-05	0.00223533	8.90542e-05	0.0011577	[2]	Group04	3.27869	2	[CHRNA7, TRPM1]
GO:0071482	cellular response to light stimulus	GO_BiologicalProcess-EBI-UniProt-GOA-ACAP-ARAP_02.10.2020_00h00	2.97975e-06	0.000107271	8.1703e-06	0.000106214	[5, 6]	Group05	2	3	[CNGB1, MMP9, TRPM1]
GO:0046530	photoreceptor cell differentiation	GO_BiologicalProcess-EBI-UniProt-GOA-ACAP-ARAP_02.10.2020_00h00	7.72353e-05	0.00278047	8.1703e-06	0.000106214	[5, 7, 8, 9]	Group05	2.94118	2	[CNGB1, TRPM1]
GO:0042461	photoreceptor cell development	GO_BiologicalProcess-EBI-UniProt-GOA-ACAP-ARAP_02.10.2020_00h00	4.67961e-05	0.00168466	8.1703e-06	0.000106214	[5, 6, 8, 9, 10]	Group05	3.77358	2	[CNGB1, TRPM1]
GO:0097061	dendritic spine organization	GO_BiologicalProcess-EBI-UniProt-GOA-ACAP-ARAP_02.10.2020_00h00	0.000135469	0.00487688	0.000273812	0.00355955	[5, 7]	Group06	2.22222	2	[CHRNA7, LRRK2]
GO:0106027	neuron projection organization	GO_BiologicalProcess-EBI-UniProt-GOA-ACAP-ARAP_02.10.2020_00h00	0.000167254	0.00602115	0.000273812	0.00355955	[6]	Group06	2	2	[CHRNA7, LRRK2]
GO:0098815	modulation of excitatory postsynaptic potential	GO_BiologicalProcess-EBI-UniProt-GOA-ACAP-ARAP_02.10.2020_00h00	3.83268e-05	0.00137976	0.000273812	0.00355955	[4, 5, 6, 7, 8, 9, 10]	Group06	4.16667	2	[CHRNA7, LRRK2]
GO:0032092	positive regulation of protein binding	GO_BiologicalProcess-EBI-UniProt-GOA-ACAP-ARAP_02.10.2020_00h00	0.000141561	0.00509619	0.000421744	0.00548267	[5]	Group07	2.17391	2	[LRRK2, MMP9]
GO:0150076	neuroinflammatory response	GO_BiologicalProcess-EBI-UniProt-GOA-ACAP-ARAP_02.10.2020_00h00	8.90542e-05	0.00320595	0.000421744	0.00548267	[5]	Group07	2.73973	2	[LRRK2, MMP9]
GO:0150077	regulation of neuroinflammatory response	GO_BiologicalProcess-EBI-UniProt-GOA-ACAP-ARAP_02.10.2020_00h00	2.02449e-05	0.000728816	0.000421744	0.00548267	[5, 6, 7]	Group07	5.71429	2	[LRRK2, MMP9]
GO:0051899	membrane depolarization	GO_BiologicalProcess-EBI-UniProt-GOA-ACAP-ARAP_02.10.2020_00h00	6.60844e-07	2.37904e-05	1.56088e-09	2.02914e-08	[4]	Group08	3.2967	3	[ANK2, CACNA1A, LRRK2]
GO:2001257	regulation of cation channel activity	GO_BiologicalProcess-EBI-UniProt-GOA-ACAP-ARAP_02.10.2020_00h00	4.93936e-08	1.77817e-06	1.56088e-09	2.02914e-08	[6, 7, 8, 9, 10]	Group08	2.01005	4	[ANK2, CACNA1A, CACNG8, MMP9]
GO:1901019	regulation of calcium ion transmembrane transporter activity	GO_BiologicalProcess-EBI-UniProt-GOA-ACAP-ARAP_02.10.2020_00h00	0.000150948	0.00543411	1.56088e-09	2.02914e-08	[6, 7, 8, 9, 10, 11]	Group08	2.10526	2	[ANK2, CACNA1A]
GO:0098661	inorganic anion transmembrane transport	GO_BiologicalProcess-EBI-UniProt-GOA-ACAP-ARAP_02.10.2020_00h00	2.63579e-06	9.48885e-05	2.63579e-06	3.42653e-05	[5, 7]	Group09	2.08333	3	[CHRNA7, CLIC5, SLC26A2]
GO:1902476	chloride transmembrane transport	GO_BiologicalProcess-EBI-UniProt-GOA-ACAP-ARAP_02.10.2020_00h00	1.64046e-06	5.90565e-05	2.63579e-06	3.42653e-05	[6, 8]	Group09	2.43902	3	[CHRNA7, CLIC5, SLC26A2]
GO:0015108	chloride transmembrane transporter activity	GO_BiologicalProcess-EBI-UniProt-GOA-ACAP-ARAP_02.10.2020_00h00	1.56143e-06	5.62115e-05	2.63579e-06	3.42653e-05	[6, 7, 8, 9]	Group09	2.47934	3	[CHRNA7, CLIC5, SLC26A2]
KEGG:05033	Nicotine addiction	KEGG_02.10.2020	2.65253e-05	0.000954911	5.96021e-06	7.74827e-05	[-1]	Group10	5	2	[CACNA1A, CHRNA7]
GO:0001540	amyloid-beta binding	GO_MolecularFunction-EBI-UniProt-GOA-ACAP-ARAP_02.10.2020_00h00	0.000107002	0.00385206	5.96021e-06	7.74827e-05	[4]	Group10	2.5	2	[CACNA1A, CHRNA7]
GO:0032589	neuron projection membrane	GO_CellularComponent-EBI-UniProt-GOA-ACAP-ARAP_02.10.2020_00h00	7.05448e-05	0.00253961	5.96021e-06	7.74827e-05	[3, 4, 5, 6]	Group10	3.07692	2	[CACNA1A, CHRNA7]
GO:1904645	response to amyloid-beta	GO_BiologicalProcess-EBI-UniProt-GOA-ACAP-ARAP_02.10.2020_00h00	1.07094e-07	3.85539e-06	5.96021e-06	7.74827e-05	[5, 6]	Group10	6	3	[CACNA1A, CHRNA7, MMP9]
GO:0019905	syntaxin binding	GO_MolecularFunction-EBI-UniProt-GOA-ACAP-ARAP_02.10.2020_00h00	0.000115193	0.00414694	9.84807e-05	0.00128025	[4]	Group11	2.40964	2	[CACNA1A, LRRK2]
GO:0051899	membrane depolarization	GO_BiologicalProcess-EBI-UniProt-GOA-ACAP-ARAP_02.10.2020_00h00	6.60844e-07	2.37904e-05	9.84807e-05	0.00128025	[4]	Group11	3.2967	3	[ANK2, CACNA1A, LRRK2]
GO:0120111	neuron projection cytoplasm	GO_CellularComponent-EBI-UniProt-GOA-ACAP-ARAP_02.10.2020_00h00	0.000160632	0.00578276	9.84807e-05	0.00128025	[5]	Group11	2.04082	2	[CACNA1A, LRRK2]
GO:0032839	dendrite cytoplasm	GO_CellularComponent-EBI-UniProt-GOA-ACAP-ARAP_02.10.2020_00h00	2.26558e-05	0.000815609	9.84807e-05	0.00128025	[5, 6, 7]	Group11	5.40541	2	[CACNA1A, LRRK2]
GO:0046928	regulation of neurotransmitter secretion	GO_BiologicalProcess-EBI-UniProt-GOA-ACAP-ARAP_02.10.2020_00h00	0.000154143	0.00554914	9.84807e-05	0.00128025	[4, 5, 6, 7, 8, 9]	Group11	2.08333	2	[CACNA1A, LRRK2]
GO:1903533	regulation of protein targeting	GO_BiologicalProcess-EBI-UniProt-GOA-ACAP-ARAP_02.10.2020_00h00	0.000141561	0.00509619	9.84807e-05	0.00128025	[6, 7, 8, 9, 10]	Group11	2.17391	2	[CACNA1A, LRRK2]
GO:1901019	regulation of calcium ion transmembrane transporter activity	GO_BiologicalProcess-EBI-UniProt-GOA-ACAP-ARAP_02.10.2020_00h00	0.000150948	0.00543411	9.84807e-05	0.00128025	[6, 7, 8, 9, 10, 11]	Group11	2.10526	2	[ANK2, CACNA1A]
GO:0099072	regulation of postsynaptic membrane neurotransmitter receptor levels	GO_BiologicalProcess-EBI-UniProt-GOA-ACAP-ARAP_02.10.2020_00h00	5.22807e-05	0.00188211	7.25145e-07	9.42689e-06	[3]	Group12	3.57143	2	[CACNA1A, CACNG8]
GO:0019226	transmission of nerve impulse	GO_BiologicalProcess-EBI-UniProt-GOA-ACAP-ARAP_02.10.2020_00h00	0.000115193	0.00414694	7.25145e-07	9.42689e-06	[3, 4]	Group12	2.40964	2	[CACNA1A, CACNG8]
GO:0030315	T-tubule	GO_CellularComponent-EBI-UniProt-GOA-ACAP-ARAP_02.10.2020_00h00	5.61048e-05	0.00201977	7.25145e-07	9.42689e-06	[2, 5]	Group12	3.44828	2	[ANK2, CACNG8]
GO:0005891	voltage-gated calcium channel complex	GO_CellularComponent-EBI-UniProt-GOA-ACAP-ARAP_02.10.2020_00h00	3.36487e-05	0.00121135	7.25145e-07	9.42689e-06	[4, 5, 7, 8, 9]	Group12	4.44444	2	[CACNA1A, CACNG8]
GO:0099637	neurotransmitter receptor transport	GO_BiologicalProcess-EBI-UniProt-GOA-ACAP-ARAP_02.10.2020_00h00	3.21566e-05	0.00115764	7.25145e-07	9.42689e-06	[5, 6, 7, 8]	Group12	4.54545	2	[CACNA1A, CACNG8]
GO:0034704	calcium channel complex	GO_CellularComponent-EBI-UniProt-GOA-ACAP-ARAP_02.10.2020_00h00	8.66236e-05	0.00311845	7.25145e-07	9.42689e-06	[6, 7, 8]	Group12	2.77778	2	[CACNA1A, CACNG8]
GO:0099590	neurotransmitter receptor internalization	GO_BiologicalProcess-EBI-UniProt-GOA-ACAP-ARAP_02.10.2020_00h00	7.87075e-06	0.000283347	7.25145e-07	9.42689e-06	[5, 6, 7, 8, 9]	Group12	9.09091	2	[CACNA1A, CACNG8]
GO:2001257	regulation of cation channel activity	GO_BiologicalProcess-EBI-UniProt-GOA-ACAP-ARAP_02.10.2020_00h00	4.93936e-08	1.77817e-06	7.25145e-07	9.42689e-06	[6, 7, 8, 9, 10]	Group12	2.01005	4	[ANK2, CACNA1A, CACNG8, MMP9]
GO:1901019	regulation of calcium ion transmembrane transporter activity	GO_BiologicalProcess-EBI-UniProt-GOA-ACAP-ARAP_02.10.2020_00h00	0.000150948	0.00543411	7.25145e-07	9.42689e-06	[6, 7, 8, 9, 10, 11]	Group12	2.10526	2	[ANK2, CACNA1A]
